# Supplementary material for: Translation and Validation of the Italian Version of the Team-Based Learning Student Assessment Instrument (TBL-SAI) in Nursing Students
Source: Nurs Rep. 2025 Jan 17;15(1):26. doi: 10.3390/nursrep15010026 (PMC11768091; doi:10.3390/nursrep15010026)
Supplement: Supplementary file 1 [file nursrep-15-00026-s001.zip]

Archive with 1 entries (1 files):
- nursrep-3384172-supplementary.pdf
